# Supplementary material for: DREAM: an R package for druggability evaluation of human complex diseases
Source: Bioinformatics. 2023 Jul 20;39(7):btad442. doi: 10.1093/bioinformatics/btad442 (PMC10374489; doi:10.1093/bioinformatics/btad442)
Supplement: btad442_Supplementary_Data [file btad442_supplementary_data.zip]

Archive with 7 entries (7 files):
- DREAM_Fig_S2.png
- DREAM_Fig_S3.png
- DREAM_Fig_S4.png
- DREAM_Fig_S5.png
- Supplementary_file_1(1).docx
- Supplementary_file_2.docx
- DREAM_Fig_S1.png
